# Supplementary material for: Cell-Free DNA as a Diagnostic and Prognostic Biomarker in Dogs With Tumors
Source: Front Vet Sci. 2021 Sep 16;8:735682. doi: 10.3389/fvets.2021.735682 (PMC8481682; doi:10.3389/fvets.2021.735682)
Supplement: Supplementary file 1 [file Table_1.XLSX]

## Sheet: supplement 1
Classification and characterization of cases
	No.	Breed	Age (years)	Sex	Diagnosis
Healthy group	1	Beagle	4	NM
	2	Beagle	5	NM
	3	Beagle	4	NM
	4	Beagle	5	NM
	5	Beagle	6	NM
	6	Maltese	4	NM
	7	Maltese	13	FS
	8	Chihuahua	2	NM
	9	Chihuahua	7	F
	10	Chihuahua	2	F
	11	Boston terrier	4	F
	12	Pompitz	3	FS
	13	Yorkshire terrier	16	NM
	14	Poodle	7	FS
	15	Poodle	5	M
	16	Maltese	7	FS
	17	Poodle	6	FS
	18	Poodle	4	NM
	19	Maltese	2	FS
	20	Shih-Tzu	5	NM
	21	Maltese	10	FS
	22	Maltese	9	FS
	23	Maltese	19	NM
	24	French Bulldog	7	NM
	25	Chihuahua	1	M
	26	Bichon Frise	3	FS
	27	Welsh Corgi	4	NM
	28	Poodle	4	M
	29	Pomeranian	4	F
	30	Bichon Frise	1	M
	31	Shih-Tzu	3	FS
	32	Poodle	3	NM
	33	Maltese	5	NM
	34	Poodle	4	NM
	35	Pomeranian	2	NM
Mean ± SD			5.4 ± 3.4
Non-neoplastic	1	Maltese	4	NM	Fever of unknown origin
diseased group	2	Maltese	9	FS	Endocarditis
	3	Yorkshire Terrier	8	F	Perineal hernia
	4	Samoyed	7	NM	Chronic liver disease
	5	Maltese	8	M	Immune-mediated hemolytic anemia, Mycoplasma haemocanis infection
	6	Olde English Bulldog	6	NM	Parotid gland sialoadenitis
	7	Maltese	11	FS	Immune-mediated hemolytic anemia
	8	Maltese	8	NM	Hyperadrenocorticism
	9	Dachshund	1	NM	GI granulomatous inflammation
	10	Cocker Spaniel	9	NM	Splenitis
	11	Maltese	10	NM	Myxomatous mitral valve degeneration
	12	Maltese	13	NM	Hyperadrenocorticism
	13	German Shepherd	4	NM	Foreign body ingestion, systemic inflammatory response syndrome
	14	Maltese	13	FS	Myxomatous mitral valve degeneration
	15	Maltese	5	F	Chronic hepatopathy
	16	Maltese	4	F	Mucometra
	17	Yorkshire Terrier	15	FS	Hyperadrenocorticism
	18	Maltese	8	NM	Cervical intervertebral disc disease
	19	Maltese	8	NM	Chronic kidney disease, pancreatitis
	20	Maltese	12	NM	Hyperlipidemia
	21	Maltese	5	NM	Erythroid hypoplasia
	22	Bichon Frise	9	F	Lymphangiectasia
	23	Mixed	16	FS	Sialocele, tracheal collapse
	24	Mixed	11	FS	Myxomatous mitral valve degeneration
	25	Poodle	15	F	Meningoencephalitis of unknown etiology
	26	Maltese	9	FS	Atypical Cushing’s syndrome
	27	Maltese	11	NM	Calcinosis cutis
	28	Maltese	13	FS	Myxomatous mitral valve degeneration
	29	Pompitz	4	NM	Babesiosis
	30	Maltese	11	NM	Cholelithiasis, cholecystitis
	31	Yorkshire Terrier	8	F	Tracheal hypoplasia
	32	Dachshund	10	NM	Vascular ectasia
	33	Maltese	12	NM	Hyperadrenocorticism
	34	Pomeranian	11	F	Chronic kidney disease
	35	Maltese	8	M	Myxomatous mitral valve degeneration
	36	Schnauzer	17	FS	Atherosclerosis, hypertriglyceridemia
	37	Border Collie	7	M	Leukocytosis, fever
	38	Chihuahua	11	NM	Myxomatous mitral valve degeneration
	39	Pekingese	15	FS	Immune-mediated thrombocytopenia
	40	Yorkshire Terrier	12	FS	Protein-losing enteropathy, pancreatitis, tracheal collapse
	41	Poodle	9	F	Sebaceous adenitis
	42	Spitz	12	NM	Diabetes Mellitus, immune-mediated hemolytic anemia
	43	Shih-Tzu	16	FS	Bronchomalacia
	44	Maltese	3	NM	Meningoencephalitis of unknown etiology
	45	Maltese	11	NM	Myxomatous mitral valve degeneration
	46	Pekingese	12	F	Ovarian mass, Myxomatous mitral valve degeneration
	47	Sapsaree	6	M	Prostatic cyst
Mean ± SD			9.5 ± 2.7
Neoplastic group	1	Maltese	12	FS	Mammary carcinoma
	2	Maltese	13	F	Hepatocellular carcinoma
	3	Maltese	13	FS	Histiocytic sarcoma
	4	Pug	9	FS	Mast cell tumor
	5	Maltese	9	FS	Pheochromocytoma
	6	Maltese	10	NM	C-cell thyroid carcinoma
	7	Dachshund	10	FS	Multicentric B-cell lymphoma
	8	Mini pinscher	20	NM	Salivary gland squamous cell carcinoma
	9	Pomeranian	3	NM	Acute Lymphocytic T-cellleukemia
	10	Yorkshire Terrier	13	FS	Splenic lymphoma (B-cell)
	11	Shih-Tzu	11	FS	Hepatocellular carcinoma
	12	Poodle	11	NM	Mast cell tumor
	13	Coton de Tulear	8	FS	Multicentric T-cell lymphoma
	14	Golden Retriever	12	F	Ectopic thyroid tumor
	15	Samoyed	11	NM	Ectopic thyroid tumor
	16	Dogo Canario	8	FS	Multicentric T-cell lymphoma
	17	Maltese	9	NM	Gastrointestinal stromal tumor
	18	Mixed	13	FS	Peripheral nerve sheath tumor
	19	Shih-Tzu	6	NM	Multicentric B-cell lymphoma
	20	Maltese	14	FS	Hepatic tumor suspected
	21	Poodle	14	NM	Oral leiomyosarcoma
	22	Maltese	10	FS	Renal cell carcinoma
	23	Poodle	5	FS	Multicentric B-cell lymphoma
	24	Mixed	14	FS	Retroperitoneal hemangiosarcoma
	25	Golden Retriever	14	FS	Chronic lymphocytic leukemia (T-cell)
	26	Shih-Tzu	10	FS	Transitional cell carcinoma
	27	Maltese	12	FS	Ectopic thyroid carcinoma
	28	Maltese	9	FS	Acute lymphocytic leukemia (non-B, non-T)
	29	Mixed	7	FS	Intestinal lymphoma (non-B, non-T)
	30	Siberian Husky	9	F	Multilobular osteochondrosarcoma
	31	Mixed	13	FS	High grade primary lung adenocarcinoma
	32	Mixed	16	FS	Multicentric lymphoma (both B and T)
	33	Poodle	12	F	Inflammatory mammary carcinoma
	34	Mixed	9	FS	Non-epitheliotropic cutaneous T-cell lymphoma
	35	Japanese Chin	12	NM	Hemangiosarcoma
	36	Mixed	14	NM	Intestinal adenocarcinoma
	37	Maltese	14	FS	Intestinal B-cell lymphoma
	38	Pomeranian	9	NM	Low grade primary lung adenocarcinoma
Mean ± SD			11 ± 3.0

## Sheet: supplement 2
Clinical characteristics of 6 lymphoma dogs in neoplastic group assessed during follow-up study
No.	Age (y)	Sex	Breed	Tumor site	Tumor type	Immuno-	Clinical stage*	Treatment	Disease response	Observation time
						phenotyping
1	10	FS	Dachshund	Multicentric	Lymphoma	B-cell	IVb	UW-Madison-19	CR	9 months
								(L-CHOP)
2	5	FS	Poodle	Multicentric	Lymphoma	B-cell	Vb	UW-Madison-19	Expired	10 months
								(L-CHOP)
3	16	FS	Mixed	Multicentric	Lymphoma	B-cell	IVb	UW-Madison-19	Expired	3 months
								(L-CHOP)
4	8	FS	Coton de Tulear	Multicentric	Lymphoma	T-cell	Vb	Lomustine-based rescue protocol	CR	15 months
7	9	FS	Mixed	Systemic disseminated form	Non-epitheliotropic cutaneous lymphoma	T-cell	NA	Palliative therapy	Expired	2 months
8	8	FS	Dogo Canario	Multicentric	Lymphoma	T-cell	IVb	UW-Madison-19	Expired	2 days
								(L-CHOP)
CR, complete remission; SD, stable disease; PD, progressive disease.
* According to the WHO staging system (Liptak et al., 2004; Valli et al., 2011).
NA (not available), There is no staging system or immunophenotyping.

## Sheet: supplement 3
Correlation between cfDNA and clinicopathological parameters
	t	Sig.	Partial Correlation
Red blood cells	-0.755174	0.461838	-0.191381
Hematocrit	-0.903085	0.380755	-0.227084
Hemoglobin	-1.06103	0.305461	-0.264221
WBC (white blood cells)	0.00453008	0.996445	0.00116966
Neutrophils	2.93835	0.00964131	34.1171
Lymphocytes	-0.592962	0.562041	-0.151339
Monocytes	0.763879	0.456787	0.193505
Eosinophils	0.416856	0.682688	0.107014
Basophils	-1.6971	0.110323	-0.401349
Platelet count	-2.51553	0.0229455	-0.983115
Glucose	-1.05144	0.309702	-0.261997
Creatinine	-0.280629	0.782829	-0.0722685
Blood Urea Nitrogen	-0.401842	0.693467	-0.103201
Phosphorus	-0.0981447	0.923117	-0.0253327
Total calcium	-0.392027	0.700552	-0.100706
Total protein	-0.244703	0.810002	-0.0630563
Albumin	-0.919172	0.372551	-0.230915
Globulin	0.162125	0.873371	0.0418239
Alanine transaminase	-0.749284	0.465276	-0.189942
Alkaline phosphatase	-0.765713	0.455728	-0.193952
Gammaglutamyl transferase	-1.50302	0.153593	-0.36179
Bilirubin-Total	-0.113476	0.911158	-0.0292869
Cholesterol-Total	-0.386452	0.704589	-0.0992883
Amylase	0.964255	0.350207	0.241594
Lipase	-0.500204	0.62419	-0.128088
pH	-0.321732	0.752096	-0.0827857
PCO2	-1.04539	0.312398	-0.260593
Na+	0.192321	0.85007	0.0495959
K+	-0.262557	0.796464	-0.0676367
Cl-	1.05299	0.309014	0.262357
Lactate	-0.397826	0.696363	-0.102181
